# Supplementary material for: The variable number of tandem repeats element in DAT1 regulates in vitro dopamine transporter density
Source: BMC Genet. 2005 Nov 27;6:55. doi: 10.1186/1471-2156-6-55 (PMC1325255; doi:10.1186/1471-2156-6-55)
Supplement: Additional File 1 — ZIP archive containing full length annotated sequence files (.gb format) of the four DAT1 constructs. dat1_clones_in_pcDNA5-FRT.zip (17 K) [file 1471-2156-6-55-S1.zip]

Archive with 4 entries (4 files):
- hDAT9.gb
- hDAT10.gb
- hDATZero.gb
- hDAT.gb
