# Supplementary material for: The variable number of tandem repeats element in DAT1 regulates in vitro dopamine transporter density
Source: BMC Genet. 2005 Nov 27;6:55. doi: 10.1186/1471-2156-6-55 (PMC1325255; doi:10.1186/1471-2156-6-55)
Supplement: Additional File 1 — ZIP archive containing full length annotated sequence files (.gb format) of the four DAT1 constructs. dat1_clones_in_pcDNA5-FRT.zip (17 K) [file 1471-2156-6-55-S1.zip › hDAT9.gb]

LOCUS       hDAT\9\in\   8843 bp    DNA   circular            27-APR-2004
SOURCE      
  ORGANISM  
COMMENT     This file is created by Vector NTI
            http://www.informaxinc.com/
COMMENT     VNTDATE|336926777|
COMMENT     VNTDBDATE|336926777|
COMMENT     LSOWNER|
COMMENT     VNTNAME|hDAT 9 in pcDNA5/FRT|
COMMENT     VNTAUTHORNAME|Sidney VanNess|
COMMENT     VNTAUTHORTEL|404-727-8264|
COMMENT     VNTAUTHOREML|svannes@emory.edu|
COMMENT     VNTAUTHORWWW|psychiatry.emory.edu/labs/kilts|
COMMENT     VNTAUTHORAD1|1639 Pierce Drive|
FEATURES             Location/Qualifiers
     misc_feature    17..1960
                     /vntifkey="21"
                     /label=hDAT
     exon            1961..3827
                     /vntifkey="61"
                     /label=3'UTR
     repeat_region   2707..3031
                     /vntifkey="34"
                     /label=9\Repeat\VNTR
     misc_feature    4469..5489
                     /vntifkey="21"
                     /label=Hygromycin
     misc_feature    4414..4461
                     /vntifkey="21"
                     /label=FRT
     promoter        8180..8767
                     /vntifkey="29"
                     /label=CMV\Promoter
     misc_feature    complement(6952..7911)
                     /vntifkey="21"
                     /label=Ampicillin
     polyA_signal    3906..4130
                     /vntifkey="25"
                     /label=Poly\A
     polyA_signal    5621..5751
                     /vntifkey="25"
                     /label=SV40\PolyA
BASE COUNT     1926 a      2470 c      2351 g      2096 t 
ORIGIN
        1 ctagcgttta aacttaagct tggtaccgag ctcggatcca ctagtccagt gtggtggaat 
       61 tctgcagata gcttcaactc ccagtgtgcc atgagtaaga gcaaatgctc cgtgggactc 
      121 atgtcttccg tggtggcccc ggctaaggag cccaatgccg tgggcccgaa ggaggtggag 
      181 ctcatccttg tcaaggagca gaacggagtg cagctcacca gctccaccct caccaacccg 
      241 cggcagagcc ccgtggaggc ccaggatcgg gagacctggg gcaagaagat cgactttctc 
      301 ctgtccgtca ttggctttgc tgtggacctg gccaacgtct ggcggttccc ctacctgtgc 
      361 tacaaaaatg gtggcggtgc cttcctggtc ccctacctgc tcttcatggt cattgctggg 
      421 atgccacttt tctacatgga gctggccctc ggccagttca acagggaagg ggccgctggt 
      481 gtctggaaga tctgccccat actgaaaggt gtgggcttca cggtcatcct catctcactg 
      541 tatgtcggct tcttctacaa cgtcatcatc gcctgggcgc tgcactatct cttctcctcc 
      601 ttcaccacgg agctcccctg gatccactgc aacaactcct ggaacagccc caactgctcg 
      661 gatgcccatc ctggtgactc cagtggagac agctcgggcc tcaacgacac ttttgggacc 
      721 acacctgctg ccgagtactt tgaacgtggc gtgctgcacc tccaccagag ccatggcatc 
      781 gacgacctgg ggcctccgcg gtggcagctc acagcctgcc tggtgctggt catcgtgctg 
      841 ctctacttca gcctctggaa gggcgtgaag acctcaggga aggtggtatg gatcacagcc 
      901 accatgccat acgtggtcct cactgccctg ctcctgcgtg gggtcaccct ccctggagcc 
      961 atagacggca tcagagcata cctgagcgtt gacttctacc ggctctgcga ggcgtctgtt 
     1021 tggattgacg cggccaccca ggtgtgcttc tccctgggcg tggggttcgg ggtgctgatc 
     1081 gccttctcca gctacaacaa gttcaccaac aactgctaca gggacgcgat tgtcaccacc 
     1141 tccatcaact ccctgacgag cttctcctcc ggcttcgtcg tcttctcctt cctggggtac 
     1201 atggcacaga agcacagtgt gcccatcggg gacgtggcca aggacgggcc agggctgatc 
     1261 ttcatcatct acccggaagc catcgccacg ctccctctgt cctcagcctg ggccgtggtc 
     1321 ttcttcatca tgctgctcac cctgggtatc gacagcgcca tgggtggtat ggagtcagtg 
     1381 atcaccgggc tcatcgatga gttccagctg ctgcacagac accgtgagct cttcacgctc 
     1441 ttcatcgtcc tggcgacctt cctcctgtcc ctgttctgcg tcaccaacgg tggcatctac 
     1501 gtcttcacgc tcctggacca ttttgcagcc ggcacgtcca tcctctttgg agtgctcatc 
     1561 gaagccatcg gagtggcctg gttctatggt gttgggcagt tcagcgacga catccagcag 
     1621 atgaccgggc agcggcccag cctgtactgg cggctgtgct ggaagctggt cagcccctgc 
     1681 tttctcctgt tcgtggtcgt ggtcagcatt gtgaccttca gaccccccca ctacggagcc 
     1741 tacatcttcc ccgactgggc caacgcgctg ggctgggtca tcgccacatc ctccatggcc 
     1801 atggtgccca tctatgcggc ctacaagttc tgcagcctgc ctgggtcctt tcgagagaaa 
     1861 ctggcctacg ccattgcacc cgagaaggac cgtgagctgg tggacagagg ggaggtgcgc 
     1921 cagttcacgc tccgccactg gctcaaggtg tagagggagc gagcagagac gaagacccca 
     1981 ggaagtcatc ctgcaatggg agagacacga acaaaccaag gaaatctaag tttcgagaga 
     2041 aaggagggca acttctactc ttcaacctct actgaaaaca caaacaacaa agcagaagac 
     2101 tcctctcttc tgactgttta cacctttccg tgccgggagc gcacctcgcc gtgtcttgtg 
     2161 ttgctgtaat aacgacgtag atctgtgcag cgaggtccac cccgttgttg tccctgcagg 
     2221 gcagaaaaac gtctaacttc atgctgtctg tgtgaggctc cctccctccc tgctccctgc 
     2281 tcccggctct gaggctgccc caggggcact gtgttctcag gcggggatca cgatccttgt 
     2341 agacgcacct gctgagaatc cccgtgctca cagtagcttc ctagaccatt tactttgccc 
     2401 atattaaaaa gccaagtgtc ctgcttggtt tagctgtgca gaaggtgaaa tggaggaaac 
     2461 cacaaattca tgcaaagtcc tttcccgatg cgtggctccc agcagaggcc gtaaattgag 
     2521 cgttcagttg acacattgca cacacagtct gttcagaggc attggaggat gggggtcctg 
     2581 gtatgtctca ccaggaaatt ctgtttatgt tcttgcagca gagagaaata aaactccttg 
     2641 aaaccagctc aggctactgc cactcaggca gcctgtgggt ccttgcggtg tagggaacgg 
     2701 cctgagagga gcgtgtccta tccccggacg catgcagggc ccccacagga gcatgtccta 
     2761 tccctggacg catgcagggc ccccacagga gcgtgtacta ccccagaacg catgcagggc 
     2821 ccccacagga gcgtgtacta ccccaggacg catgcagggc ccccactgga gcgtgtacta 
     2881 ccccaggacg catgcagggc ccccacagga gcgtgtccta tccccggacc ggacgcatgc 
     2941 agggccccca caggagcgtg tactacccca ggacgcatgc agggccccca caggagcgtg 
     3001 tactacccca ggatgcatgc agggccccca caggagcgtg tactacccca ggacgcatgc 
     3061 agggccccca tgcaggcagc ctgcagacca cactctgcct ggccttgagc cgtgacctcc 
     3121 aggaagggac cccactggaa ttttatttct ctcaggtgcg tgccacatca ataacaacag 
     3181 tttttatgtt tgcgaatggc tttttaaaat catatttacc tgtgaatcaa aacaaattca 
     3241 agaatgcagt atccgcgagc ctgcttgctg atattgcagt ttttgtttac aagaataatt 
     3301 agcaatactg agtgaaggat gttggccaaa agctgctttc catggcacac tgccctctgc 
     3361 cactgacagg aaagtggatg ccatagtttg aattcatgcc tcaagtcggt gggcctgcct 
     3421 acgtgctgcc cgagggcagg ggccgtgcag ggccagtcat ggctgtcccc tgcaagtgga 
     3481 cgtgggctcc agggactgga gtgtaatgct cggtgggagc cgtcagcctg tgaactgcca 
     3541 ggcagctgca gttagcacag aggatggctt ccccattgcc ttctggggag ggacacagag 
     3601 gacggcttcc ccatcgcctt ctggccgctg cagtcagcac agagagcggc ttccccattg 
     3661 ccttctgggg agggacacag aggacagctt ccccatcgcc ttctggctgc tgcagtcagc 
     3721 acagagagcg gcttccccat cgccttctgg ggaggggctc cgtgtagcaa cccaggtgtt 
     3781 gtccgtgtct gttgaccaat ctctattcag catcgtgtgg gtcccttcta gagggcccgt 
     3841 ttatccagca cagtggcggc cgctcgagtc tagagggccc gtttaaaccc gctgatcagc 
     3901 ctcgactgtg ccttctagtt gccagccatc tgttgtttgc ccctcccccg tgccttcctt 
     3961 gaccctggaa ggtgccactc ccactgtcct ttcctaataa aatgaggaaa ttgcatcgca 
     4021 ttgtctgagt aggtgtcatt ctattctggg gggtggggtg gggcaggaca gcaaggggga 
     4081 ggattgggaa gacaatagca ggcatgctgg ggatgcggtg ggctctatgg cttctgaggc 
     4141 ggaaagaacc agctggggct ctagggggta tccccacgcg ccctgtagcg gcgcattaag 
     4201 cgcggcgggt gtggtggtta cgcgcagcgt gaccgctaca cttgccagcg ccctagcgcc 
     4261 cgctcctttc gctttcttcc cttcctttct cgccacgttc gccggctttc cccgtcaagc 
     4321 tctaaatcgg gggctccctt tagggttccg atttagtgct ttacggcacc tcgaccccaa 
     4381 aaaacttgat tagggtgatg gttcacgtac ctagaagttc ctattccgaa gttcctattc 
     4441 tctagaaagt ataggaactt ccttggccaa aaagcctgaa ctcaccgcga cgtctgtcga 
     4501 gaagtttctg atcgaaaagt tcgacagcgt ctccgacctg atgcagctct cggagggcga 
     4561 agaatctcgt gctttcagct tcgatgtagg agggcgtgga tatgtcctgc gggtaaatag 
     4621 ctgcgccgat ggtttctaca aagatcgtta tgtttatcgg cactttgcat cggccgcgct 
     4681 cccgattccg gaagtgcttg acattgggga attcagcgag agcctgacct attgcatctc 
     4741 ccgccgtgca cagggtgtca cgttgcaaga cctgcctgaa accgaactgc ccgctgttct 
     4801 gcagccggtc gcggaggcca tggatgcgat cgctgcggcc gatcttagcc agacgagcgg 
     4861 gttcggccca ttcggaccgc aaggaatcgg tcaatacact acatggcgtg atttcatatg 
     4921 cgcgattgct gatccccatg tgtatcactg gcaaactgtg atggacgaca ccgtcagtgc 
     4981 gtccgtcgcg caggctctcg atgagctgat gctttgggcc gaggactgcc ccgaagtccg 
     5041 gcacctcgtg cacgcggatt tcggctccaa caatgtcctg acggacaatg gccgcataac 
     5101 agcggtcatt gactggagcg aggcgatgtt cggggattcc caatacgagg tcgccaacat 
     5161 cttcttctgg aggccgtggt tggcttgtat ggagcagcag acgcgctact tcgagcggag 
     5221 gcatccggag cttgcaggat cgccgcggct ccgggcgtat atgctccgca ttggtcttga 
     5281 ccaactctat cagagcttgg ttgacggcaa tttcgatgat gcagcttggg cgcagggtcg 
     5341 atgcgacgca atcgtccgat ccggagccgg gactgtcggg cgtacacaaa tcgcccgcag 
     5401 aagcgcggcc gtctggaccg atggctgtgt agaagtactc gccgatagtg gaaaccgacg 
     5461 ccccagcact cgtccgaggg caaaggaata gcacgtacta cgagatttcg attccaccgc 
     5521 cgccttctat gaaaggttgg gcttcggaat cgttttccgg gacgccggct ggatgatcct 
     5581 ccagcgcggg gatctcatgc tggagttctt cgcccacccc aacttgttta ttgcagctta 
     5641 taatggttac aaataaagca atagcatcac aaatttcaca aataaagcat ttttttcact 
     5701 gcattctagt tgtggtttgt ccaaactcat caatgtatct tatcatgtct gtataccgtc 
     5761 gacctctagc tagagcttgg cgtaatcatg gtcatagctg tttcctgtgt gaaattgtta 
     5821 tccgctcaca attccacaca acatacgagc cggaagcata aagtgtaaag cctggggtgc 
     5881 ctaatgagtg agctaactca cattaattgc gttgcgctca ctgcccgctt tccagtcggg 
     5941 aaacctgtcg tgccagctgc attaatgaat cggccaacgc gcggggagag gcggtttgcg 
     6001 tattgggcgc tcttccgctt cctcgctcac tgactcgctg cgctcggtcg ttcggctgcg 
     6061 gcgagcggta tcagctcact caaaggcggt aatacggtta tccacagaat caggggataa 
     6121 cgcaggaaag aacatgtgag caaaaggcca gcaaaaggcc aggaaccgta aaaaggccgc 
     6181 gttgctggcg tttttccata ggctccgccc ccctgacgag catcacaaaa atcgacgctc 
     6241 aagtcagagg tggcgaaacc cgacaggact ataaagatac caggcgtttc cccctggaag 
     6301 ctccctcgtg cgctctcctg ttccgaccct gccgcttacc ggatacctgt ccgcctttct 
     6361 cccttcggga agcgtggcgc tttctcatag ctcacgctgt aggtatctca gttcggtgta 
     6421 ggtcgttcgc tccaagctgg gctgtgtgca cgaacccccc gttcagcccg accgctgcgc 
     6481 cttatccggt aactatcgtc ttgagtccaa cccggtaaga cacgacttat cgccactggc 
     6541 agcagccact ggtaacagga ttagcagagc gaggtatgta ggcggtgcta cagagttctt 
     6601 gaagtggtgg cctaactacg gctacactag aaggacagta tttggtatct gcgctctgct 
     6661 gaagccagtt accttcggaa aaagagttgg tagctcttga tccggcaaac aaaccaccgc 
     6721 tggtagcggt ggtttttttg tttgcaagca gcagattacg cgcagaaaaa aaggatctca 
     6781 agaagatcct ttgatctttt ctacggggtc tgacgctcag tggaacgaaa actcacgtta 
     6841 agggattttg gtcatgagat tatcaaaaag gatcttcacc tagatccttt taaattaaaa 
     6901 atgaagtttt aaatcaatct aaagtatata tgagtaaact tggtctgaca gttaccaatg 
     6961 cttaatcagt gaggcaccta tctcagcgat ctgtctattt cgttcatcca tagttgcctg 
     7021 actccccgtc gtgtagataa ctacgatacg ggagggctta ccatctggcc ccagtgctgc 
     7081 aatgataccg cgagacccac gctcaccggc tccagattta tcagcaataa accagccagc 
     7141 cggaagggcc gagcgcagaa gtggtcctgc aactttatcc gcctccatcc agtctattaa 
     7201 ttgttgccgg gaagctagag taagtagttc gccagttaat agtttgcgca acgttgttgc 
     7261 cattgctaca ggcatcgtgg tgtcacgctc gtcgtttggt atggcttcat tcagctccgg 
     7321 ttcccaacga tcaaggcgag ttacatgatc ccccatgttg tgcaaaaaag cggttagctc 
     7381 cttcggtcct ccgatcgttg tcagaagtaa gttggccgca gtgttatcac tcatggttat 
     7441 ggcagcactg cataattctc ttactgtcat gccatccgta agatgctttt ctgtgactgg 
     7501 tgagtactca accaagtcat tctgagaata gtgtatgcgg cgaccgagtt gctcttgccc 
     7561 ggcgtcaata cgggataata ccgcgccaca tagcagaact ttaaaagtgc tcatcattgg 
     7621 aaaacgttct tcggggcgaa aactctcaag gatcttaccg ctgttgagat ccagttcgat 
     7681 gtaacccact cgtgcaccca actgatcttc agcatctttt actttcacca gcgtttctgg 
     7741 gtgagcaaaa acaggaaggc aaaatgccgc aaaaaaggga ataagggcga cacggaaatg 
     7801 ttgaatactc atactcttcc tttttcaata ttattgaagc atttatcagg gttattgtct 
     7861 catgagcgga tacatatttg aatgtattta gaaaaataaa caaatagggg ttccgcgcac 
     7921 atttccccga aaagtgccac ctgacgtcga cggatcggga gatctcccga tcccctatgg 
     7981 tgcactctca gtacaatctg ctctgatgcc gcatagttaa gccagtatct gctccctgct 
     8041 tgtgtgttgg aggtcgctga gtagtgcgcg agcaaaattt aagctacaac aaggcaaggc 
     8101 ttgaccgaca attgcatgaa gaatctgctt agggttaggc gttttgcgct gcttcgcgat 
     8161 gtacgggcca gatatacgcg ttgacattga ttattgacta gttattaata gtaatcaatt 
     8221 acggggtcat tagttcatag cccatatatg gagttccgcg ttacataact tacggtaaat 
     8281 ggcccgcctg gctgaccgcc caacgacccc cgcccattga cgtcaataat gacgtatgtt 
     8341 cccatagtaa cgccaatagg gactttccat tgacgtcaat gggtggagta tttacggtaa 
     8401 actgcccact tggcagtaca tcaagtgtat catatgccaa gtacgccccc tattgacgtc 
     8461 aatgacggta aatggcccgc ctggcattat gcccagtaca tgaccttatg ggactttcct 
     8521 acttggcagt acatctacgt attagtcatc gctattacca tggtgatgcg gttttggcag 
     8581 tacatcaatg ggcgtggata gcggtttgac tcacggggat ttccaagtct ccaccccatt 
     8641 gacgtcaatg ggagtttgtt ttggcaccaa aatcaacggg actttccaaa atgtcgtaac 
     8701 aactccgccc cattgacgca aatgggcggt aggcgtgtac ggtgggaggt ctatataagc 
     8761 agagctctct ggctaactag agaacccact gcttactggc ttatcgaaat taatacgact 
     8821 cactataggg agacccaagc tgg 
//
