# Supplementary material for: The variable number of tandem repeats element in DAT1 regulates in vitro dopamine transporter density
Source: BMC Genet. 2005 Nov 27;6:55. doi: 10.1186/1471-2156-6-55 (PMC1325255; doi:10.1186/1471-2156-6-55)
Supplement: Additional File 1 — ZIP archive containing full length annotated sequence files (.gb format) of the four DAT1 constructs. dat1_clones_in_pcDNA5-FRT.zip (17 K) [file 1471-2156-6-55-S1.zip › hDAT10.gb]

LOCUS       hDAT\10\in   8883 bp    DNA   circular             6-DEC-2004
SOURCE      
  ORGANISM  
COMMENT     This file is created by Vector NTI
            http://www.informaxinc.com/
COMMENT     VNTDATE|302437384|
COMMENT     VNTDBDATE|357251411|
COMMENT     LSOWNER|
COMMENT     VNTNAME|hDAT 10 in pcDNA5/FTR|
COMMENT     VNTAUTHORNAME|Sidney VanNess|
COMMENT     VNTAUTHORTEL|404-727-8264|
COMMENT     VNTAUTHOREML|svannes@emory.edu|
COMMENT     VNTAUTHORWWW|psychiatry.emory.edu/labs/kilts|
COMMENT     VNTAUTHORAD1|1639 Pierce Drive|
FEATURES             Location/Qualifiers
     misc_feature    5404..6424
                     /vntifkey="21"
                     /label=Hygromycin
     misc_feature    5349..5396
                     /vntifkey="21"
                     /label=FRT
     promoter        232..819
                     /vntifkey="29"
                     /label=CMV\Promoter
     misc_feature    complement(7887..8846)
                     /vntifkey="21"
                     /label=Ampicillin
     polyA_signal    4841..5065
                     /vntifkey="25"
                     /label=Poly\A
     polyA_signal    6556..6686
                     /vntifkey="25"
                     /label=SV40\PolyA
     misc_feature    912..2855
                     /vntifkey="21"
                     /label=hDAT
     exon            2856..4762
                     /vntifkey="61"
                     /label=3'UTR
     repeat_region   3602..3966
                     /vntifkey="34"
                     /label=VNTR\Region
BASE COUNT     1933 a      2486 c      2363 g      2101 t 
ORIGIN
        1 gacggatcgg gagatctccc gatcccctat ggtgcactct cagtacaatc tgctctgatg 
       61 ccgcatagtt aagccagtat ctgctccctg cttgtgtgtt ggaggtcgct gagtagtgcg 
      121 cgagcaaaat ttaagctaca acaaggcaag gcttgaccga caattgcatg aagaatctgc 
      181 ttagggttag gcgttttgcg ctgcttcgcg atgtacgggc cagatatacg cgttgacatt 
      241 gattattgac tagttattaa tagtaatcaa ttacggggtc attagttcat agcccatata 
      301 tggagttccg cgttacataa cttacggtaa atggcccgcc tggctgaccg cccaacgacc 
      361 cccgcccatt gacgtcaata atgacgtatg ttcccatagt aacgccaata gggactttcc 
      421 attgacgtca atgggtggag tatttacggt aaactgccca cttggcagta catcaagtgt 
      481 atcatatgcc aagtacgccc cctattgacg tcaatgacgg taaatggccc gcctggcatt 
      541 atgcccagta catgacctta tgggactttc ctacttggca gtacatctac gtattagtca 
      601 tcgctattac catggtgatg cggttttggc agtacatcaa tgggcgtgga tagcggtttg 
      661 actcacgggg atttccaagt ctccacccca ttgacgtcaa tgggagtttg ttttggcacc 
      721 aaaatcaacg ggactttcca aaatgtcgta acaactccgc cccattgacg caaatgggcg 
      781 gtaggcgtgt acggtgggag gtctatataa gcagagctct ctggctaact agagaaccca 
      841 ctgcttactg gcttatcgaa attaatacga ctcactatag ggagacccaa gctggctagc 
      901 gtttaaactt aagcttggta ccgagctcgg atccactagt ccagtgtggt ggaattctgc 
      961 agatagcttc aactcccagt gtgccatgag taagagcaaa tgctccgtgg gactcatgtc 
     1021 ttccgtggtg gccccggcta aggagcccaa tgccgtgggc ccgaaggagg tggagctcat 
     1081 ccttgtcaag gagcagaacg gagtgcagct caccagctcc accctcacca acccgcggca 
     1141 gagccccgtg gaggcccagg atcgggagac ctggggcaag aagatcgact ttctcctgtc 
     1201 cgtcattggc tttgctgtgg acctggccaa cgtctggcgg ttcccctacc tgtgctacaa 
     1261 aaatggtggc ggtgccttcc tggtccccta cctgctcttc atggtcattg ctgggatgcc 
     1321 acttttctac atggagctgg ccctcggcca gttcaacagg gaaggggccg ctggtgtctg 
     1381 gaagatctgc cccatactga aaggtgtggg cttcacggtc atcctcatct cactgtatgt 
     1441 cggcttcttc tacaacgtca tcatcgcctg ggcgctgcac tatctcttct cctccttcac 
     1501 cacggagctc ccctggatcc actgcaacaa ctcctggaac agccccaact gctcggatgc 
     1561 ccatcctggt gactccagtg gagacagctc gggcctcaac gacacttttg ggaccacacc 
     1621 tgctgccgag tactttgaac gtggcgtgct gcacctccac cagagccatg gcatcgacga 
     1681 cctggggcct ccgcggtggc agctcacagc ctgcctggtg ctggtcatcg tgctgctcta 
     1741 cttcagcctc tggaagggcg tgaagacctc agggaaggtg gtatggatca cagccaccat 
     1801 gccatacgtg gtcctcactg ccctgctcct gcgtggggtc accctccctg gagccataga 
     1861 cggcatcaga gcatacctga gcgttgactt ctaccggctc tgcgaggcgt ctgtttggat 
     1921 tgacgcggcc acccaggtgt gcttctccct gggcgtgggg ttcggggtgc tgatcgcctt 
     1981 ctccagctac aacaagttca ccaacaactg ctacagggac gcgattgtca ccacctccat 
     2041 caactccctg acgagcttct cctccggctt cgtcgtcttc tccttcctgg ggtacatggc 
     2101 acagaagcac agtgtgccca tcggggacgt ggccaaggac gggccagggc tgatcttcat 
     2161 catctacccg gaagccatcg ccacgctccc tctgtcctca gcctgggccg tggtcttctt 
     2221 catcatgctg ctcaccctgg gtatcgacag cgccatgggt ggtatggagt cagtgatcac 
     2281 cgggctcatc gatgagttcc agctgctgca cagacaccgt gagctcttca cgctcttcat 
     2341 cgtcctggcg accttcctcc tgtccctgtt ctgcgtcacc aacggtggca tctacgtctt 
     2401 cacgctcctg gaccattttg cagccggcac gtccatcctc tttggagtgc tcatcgaagc 
     2461 catcggagtg gcctggttct atggtgttgg gcagttcagc gacgacatcc agcagatgac 
     2521 cgggcagcgg cccagcctgt actggcggct gtgctggaag ctggtcagcc cctgctttct 
     2581 cctgttcgtg gtcgtggtca gcattgtgac cttcagaccc ccccactacg gagcctacat 
     2641 cttccccgac tgggccaacg cgctgggctg ggtcatcgcc acatcctcca tggccatggt 
     2701 gcccatctat gcggcctaca agttctgcag cctgcctggg tcctttcgag agaaactggc 
     2761 ctacgccatt gcacccgaga aggaccgtga gctggtggac agaggggagg tgcgccagtt 
     2821 cacgctccgc cactggctca aggtgtagag ggagcgagca gagacgaaga ccccaggaag 
     2881 tcatcctgca atgggagaga cacgaacaaa ccaaggaaat ctaagtttcg agagaaagga 
     2941 gggcaacttc tactcttcaa cctctactga aaacacaaac aacaaagcag aagactcctc 
     3001 tcttctgact gtttacacct ttccgtgccg ggagcgcacc tcgccgtgtc ttgtgttgct 
     3061 gtaataacga cgtagatctg tgcagcgagg tccaccccgt tgttgtccct gcagggcaga 
     3121 aaaacgtcta acttcatgct gtctgtgtga ggctccctcc ctccctgctc cctgctcccg 
     3181 gctctgaggc tgccccaggg gcactgtgtt ctcaggcggg gatcacgatc cttgtagacg 
     3241 cacctgctga gaatccccgt gctcacagta gcttcctaga ccatttactt tgcccatatt 
     3301 aaaaagccaa gtgtcctgct tggtttagct gtgcagaagg tgaaatggag gaaaccacaa 
     3361 attcatgcaa agtcctttcc cgatgcgtgg ctcccagcag aggccgtaaa ttgagcgttc 
     3421 agttgacaca ttgcacacac agtctgttca gaggcattgg aggatggggg tcctggtatg 
     3481 tctcaccagg aaattctgtt tatgttcttg cagcagagag aaataaaact ccttgaaacc 
     3541 agctcaggct actgccactc aggcagcctg tgggtccttg cggtgtaggg aacggcctga 
     3601 gaggagcgtg tcctatcccc ggacgcatgc agggccccca caggagcgtg tcctatcccc 
     3661 ggacgcatgc agggccccca caggagcatg tcctatccct ggacgcatgc agggccccca 
     3721 caggagcgtg tactacccca gaacgcatgc agggccccca caggagcgtg tactacccca 
     3781 ggacgcatgc agggccccca ctggagcgtg tactacccca ggacgcatgc agggccccca 
     3841 caggagcgtg tcctatcccc ggaccggacg catgcagggc ccccacagga gcgtgtacta 
     3901 ccccaggacg catgcagggc ccccacagga gcgtgtacta ccccaggatg catgcagggc 
     3961 ccccacagga gcgtgtacta ccccaggacg catgcagggc ccccatgcag gcagcctgca 
     4021 gaccacactc tgcctggcct tgagccgtga cctccaggaa gggaccccac tggaatttta 
     4081 tttctctcag gtgcgtgcca catcaataac aacagttttt atgtttgcga atggcttttt 
     4141 aaaatcatat ttacctgtga atcaaaacaa attcaagaat gcagtatccg cgagcctgct 
     4201 tgctgatatt gcagtttttg tttacaagaa taattagcaa tactgagtga aggatgttgg 
     4261 ccaaaagctg ctttccatgg cacactgccc tctgccactg acaggaaagt ggatgccata 
     4321 gtttgaattc atgcctcaag tcggtgggcc tgcctacgtg ctgcccgagg gcaggggccg 
     4381 tgcagggcca gtcatggctg tcccctgcaa gtggacgtgg gctccaggga ctggagtgta 
     4441 atgctcggtg ggagccgtca gcctgtgaac tgccaggcag ctgcagttag cacagaggat 
     4501 ggcttcccca ttgccttctg gggagggaca cagaggacgg cttccccatc gccttctggc 
     4561 cgctgcagtc agcacagaga gcggcttccc cattgccttc tggggaggga cacagaggac 
     4621 agcttcccca tcgccttctg gctgctgcag tcagcacaga gagcggcttc cccatcgcct 
     4681 tctggggagg ggctccgtgt agcaacccag gtgttgtccg tgtctgttga ccaatctcta 
     4741 ttcagcatcg tgtgggtccc ttctagaggg cccgtttatc cagcacagtg gcggccgctc 
     4801 gagtctagag ggcccgttta aacccgctga tcagcctcga ctgtgccttc tagttgccag 
     4861 ccatctgttg tttgcccctc ccccgtgcct tccttgaccc tggaaggtgc cactcccact 
     4921 gtcctttcct aataaaatga ggaaattgca tcgcattgtc tgagtaggtg tcattctatt 
     4981 ctggggggtg gggtggggca ggacagcaag ggggaggatt gggaagacaa tagcaggcat 
     5041 gctggggatg cggtgggctc tatggcttct gaggcggaaa gaaccagctg gggctctagg 
     5101 gggtatcccc acgcgccctg tagcggcgca ttaagcgcgg cgggtgtggt ggttacgcgc 
     5161 agcgtgaccg ctacacttgc cagcgcccta gcgcccgctc ctttcgcttt cttcccttcc 
     5221 tttctcgcca cgttcgccgg ctttccccgt caagctctaa atcgggggct ccctttaggg 
     5281 ttccgattta gtgctttacg gcacctcgac cccaaaaaac ttgattaggg tgatggttca 
     5341 cgtacctaga agttcctatt ccgaagttcc tattctctag aaagtatagg aacttccttg 
     5401 gccaaaaagc ctgaactcac cgcgacgtct gtcgagaagt ttctgatcga aaagttcgac 
     5461 agcgtctccg acctgatgca gctctcggag ggcgaagaat ctcgtgcttt cagcttcgat 
     5521 gtaggagggc gtggatatgt cctgcgggta aatagctgcg ccgatggttt ctacaaagat 
     5581 cgttatgttt atcggcactt tgcatcggcc gcgctcccga ttccggaagt gcttgacatt 
     5641 ggggaattca gcgagagcct gacctattgc atctcccgcc gtgcacaggg tgtcacgttg 
     5701 caagacctgc ctgaaaccga actgcccgct gttctgcagc cggtcgcgga ggccatggat 
     5761 gcgatcgctg cggccgatct tagccagacg agcgggttcg gcccattcgg accgcaagga 
     5821 atcggtcaat acactacatg gcgtgatttc atatgcgcga ttgctgatcc ccatgtgtat 
     5881 cactggcaaa ctgtgatgga cgacaccgtc agtgcgtccg tcgcgcaggc tctcgatgag 
     5941 ctgatgcttt gggccgagga ctgccccgaa gtccggcacc tcgtgcacgc ggatttcggc 
     6001 tccaacaatg tcctgacgga caatggccgc ataacagcgg tcattgactg gagcgaggcg 
     6061 atgttcgggg attcccaata cgaggtcgcc aacatcttct tctggaggcc gtggttggct 
     6121 tgtatggagc agcagacgcg ctacttcgag cggaggcatc cggagcttgc aggatcgccg 
     6181 cggctccggg cgtatatgct ccgcattggt cttgaccaac tctatcagag cttggttgac 
     6241 ggcaatttcg atgatgcagc ttgggcgcag ggtcgatgcg acgcaatcgt ccgatccgga 
     6301 gccgggactg tcgggcgtac acaaatcgcc cgcagaagcg cggccgtctg gaccgatggc 
     6361 tgtgtagaag tactcgccga tagtggaaac cgacgcccca gcactcgtcc gagggcaaag 
     6421 gaatagcacg tactacgaga tttcgattcc accgccgcct tctatgaaag gttgggcttc 
     6481 ggaatcgttt tccgggacgc cggctggatg atcctccagc gcggggatct catgctggag 
     6541 ttcttcgccc accccaactt gtttattgca gcttataatg gttacaaata aagcaatagc 
     6601 atcacaaatt tcacaaataa agcatttttt tcactgcatt ctagttgtgg tttgtccaaa 
     6661 ctcatcaatg tatcttatca tgtctgtata ccgtcgacct ctagctagag cttggcgtaa 
     6721 tcatggtcat agctgtttcc tgtgtgaaat tgttatccgc tcacaattcc acacaacata 
     6781 cgagccggaa gcataaagtg taaagcctgg ggtgcctaat gagtgagcta actcacatta 
     6841 attgcgttgc gctcactgcc cgctttccag tcgggaaacc tgtcgtgcca gctgcattaa 
     6901 tgaatcggcc aacgcgcggg gagaggcggt ttgcgtattg ggcgctcttc cgcttcctcg 
     6961 ctcactgact cgctgcgctc ggtcgttcgg ctgcggcgag cggtatcagc tcactcaaag 
     7021 gcggtaatac ggttatccac agaatcaggg gataacgcag gaaagaacat gtgagcaaaa 
     7081 ggccagcaaa aggccaggaa ccgtaaaaag gccgcgttgc tggcgttttt ccataggctc 
     7141 cgcccccctg acgagcatca caaaaatcga cgctcaagtc agaggtggcg aaacccgaca 
     7201 ggactataaa gataccaggc gtttccccct ggaagctccc tcgtgcgctc tcctgttccg 
     7261 accctgccgc ttaccggata cctgtccgcc tttctccctt cgggaagcgt ggcgctttct 
     7321 catagctcac gctgtaggta tctcagttcg gtgtaggtcg ttcgctccaa gctgggctgt 
     7381 gtgcacgaac cccccgttca gcccgaccgc tgcgccttat ccggtaacta tcgtcttgag 
     7441 tccaacccgg taagacacga cttatcgcca ctggcagcag ccactggtaa caggattagc 
     7501 agagcgaggt atgtaggcgg tgctacagag ttcttgaagt ggtggcctaa ctacggctac 
     7561 actagaagga cagtatttgg tatctgcgct ctgctgaagc cagttacctt cggaaaaaga 
     7621 gttggtagct cttgatccgg caaacaaacc accgctggta gcggtggttt ttttgtttgc 
     7681 aagcagcaga ttacgcgcag aaaaaaagga tctcaagaag atcctttgat cttttctacg 
     7741 gggtctgacg ctcagtggaa cgaaaactca cgttaaggga ttttggtcat gagattatca 
     7801 aaaaggatct tcacctagat ccttttaaat taaaaatgaa gttttaaatc aatctaaagt 
     7861 atatatgagt aaacttggtc tgacagttac caatgcttaa tcagtgaggc acctatctca 
     7921 gcgatctgtc tatttcgttc atccatagtt gcctgactcc ccgtcgtgta gataactacg 
     7981 atacgggagg gcttaccatc tggccccagt gctgcaatga taccgcgaga cccacgctca 
     8041 ccggctccag atttatcagc aataaaccag ccagccggaa gggccgagcg cagaagtggt 
     8101 cctgcaactt tatccgcctc catccagtct attaattgtt gccgggaagc tagagtaagt 
     8161 agttcgccag ttaatagttt gcgcaacgtt gttgccattg ctacaggcat cgtggtgtca 
     8221 cgctcgtcgt ttggtatggc ttcattcagc tccggttccc aacgatcaag gcgagttaca 
     8281 tgatccccca tgttgtgcaa aaaagcggtt agctccttcg gtcctccgat cgttgtcaga 
     8341 agtaagttgg ccgcagtgtt atcactcatg gttatggcag cactgcataa ttctcttact 
     8401 gtcatgccat ccgtaagatg cttttctgtg actggtgagt actcaaccaa gtcattctga 
     8461 gaatagtgta tgcggcgacc gagttgctct tgcccggcgt caatacggga taataccgcg 
     8521 ccacatagca gaactttaaa agtgctcatc attggaaaac gttcttcggg gcgaaaactc 
     8581 tcaaggatct taccgctgtt gagatccagt tcgatgtaac ccactcgtgc acccaactga 
     8641 tcttcagcat cttttacttt caccagcgtt tctgggtgag caaaaacagg aaggcaaaat 
     8701 gccgcaaaaa agggaataag ggcgacacgg aaatgttgaa tactcatact cttccttttt 
     8761 caatattatt gaagcattta tcagggttat tgtctcatga gcggatacat atttgaatgt 
     8821 atttagaaaa ataaacaaat aggggttccg cgcacatttc cccgaaaagt gccacctgac 
     8881 gtc 
//
