# Supplementary material for: The variable number of tandem repeats element in DAT1 regulates in vitro dopamine transporter density
Source: BMC Genet. 2005 Nov 27;6:55. doi: 10.1186/1471-2156-6-55 (PMC1325255; doi:10.1186/1471-2156-6-55)
Supplement: Additional File 1 — ZIP archive containing full length annotated sequence files (.gb format) of the four DAT1 constructs. dat1_clones_in_pcDNA5-FRT.zip (17 K) [file 1471-2156-6-55-S1.zip › hDATZero.gb]

LOCUS       hDAT\Zero\   7770 bp    DNA   circular            27-APR-2004
SOURCE      
  ORGANISM  
COMMENT     This file is created by Vector NTI
            http://www.informaxinc.com/
COMMENT     VNTDATE|336925650|
COMMENT     VNTDBDATE|336927643|
COMMENT     LSOWNER|
COMMENT     VNTNAME|hDAT Zero in pcDNA5/FRT|
COMMENT     VNTAUTHORNAME|Sidney VanNess|
COMMENT     VNTAUTHORTEL|404-727-8264|
COMMENT     VNTAUTHOREML|svannes@emory.edu|
COMMENT     VNTAUTHORWWW|psychiatry.emory.edu/labs/kilts|
COMMENT     VNTAUTHORAD1|1639 Pierce Drive|
FEATURES             Location/Qualifiers
     misc_feature    3380..4400
                     /vntifkey="21"
                     /label=Hygromycin
     misc_feature    3325..3372
                     /vntifkey="21"
                     /label=FRT
     promoter        7091..7678
                     /vntifkey="29"
                     /label=CMV\Promoter
     misc_feature    complement(5863..6822)
                     /vntifkey="21"
                     /label=Ampicillin
     polyA_signal    2817..3041
                     /vntifkey="25"
                     /label=Poly\A
     polyA_signal    4532..4662
                     /vntifkey="25"
                     /label=SV40\PolyA
     misc_feature    75..1940
                     /vntifkey="21"
                     /label=hDAT
                     /note="dat1 Coding Region: Necessary and Sufficient to produce functional DAT"
     exon            1941..2688
                     /vntifkey="61"
                     /label=3'\UTR
BASE COUNT     1701 a      2143 c      2046 g      1880 t 
ORIGIN
        1 agcttggtcc gagctcggat ccactagtcc agggtggtgg aattctgcag atagcttcaa 
       61 ctcccagtgt gcccatgagt aagagcaaat gctccgtggg actcatgtct tccgtggtgg 
      121 ccccggctaa ggagcccaat gccgtgggcc cgaaggaggt ggagctcatc cttgtcaagg 
      181 agcagaacgg agtgcagctc accagctcca ccctcaccaa cccgcggcag agccccgtgg 
      241 aggcccagga tcgggagacc tggggcaaga agatcgactt tctcctgtcc gtcattggct 
      301 ttgctgtgga cctggccaac gtctggcggt tcccctacct gtgctacaaa aatggtggcg 
      361 gtgccttcct ggtcccctac ctgctcttca tggtcattgc tgggatgcca cttttctaca 
      421 tggagctggc cctcggccag ttcaacaggg aaggggccgc tggtgtctgg aagatctgcc 
      481 ccatactgaa aggtgtgggc ttcacggtca tcctcatctc actgtatgtc ggcttcttct 
      541 acaacgtcat catcgcctgg gcgctgcact atctcttctc ctccttcacc acggagctcc 
      601 cctggatcca ctgcaacaac tcctggaaca gccccaactg ctcggatgcc catcctggtg 
      661 actccagtgg agacagctcg ggcctcaacg acacttttgg gaccacacct gctgccgagt 
      721 actttgaacg tggcgtgctg cacctccacc agagccatgg catcgacgac ctggggcctc 
      781 cgcggtggca gctcacagcc tgcctggtgc tggtcatcgt gctgctctac ttcagcctct 
      841 ggaagggcgt gaagacctca gggaaggtgg tatggatcac agccaccatg ccatacgtgg 
      901 tcctcactgc cctgctcctg cgtggggtca ccctccctgg agccatagac ggcatcagag 
      961 catacctgag cgttgacttc taccggctct gcgaggcgtc tgtttggatt gacgcggcca 
     1021 cccaggtgtg cttctccctg ggcgtggggt tcggggtgct gatcgccttc tccagctaca 
     1081 acaagttcac caacaactgc tacagggacg cgattgtcac cacctccatc aactccctga 
     1141 cgagcttctc ctccggcttc gtcgtcttct ccttcctggg gtacatggca cagaagcaca 
     1201 gtgtgcccat cggggacgtg gccaaggacg ggccagggct gatcttcatc atctacccgg 
     1261 aagccatcgc cacgctccct ctgtcctcgg cctgggccgt ggtcttcttc atcatgctgc 
     1321 tcaccctggg tatcgacagc gccatgggtg gtatggagtc agtgatcacc gggctcatcg 
     1381 atgagttcca gctgctgcac agacaccgtg agctcttcac gctcttcatc gtcctggcga 
     1441 ccttcctcct gtccctgttc tgcgtcacca acggtggcat ctacgtcttc acgctcctgg 
     1501 accattttgc agccggcacg tccatcctct ttggagtgct catcgaagcc atcggagtgg 
     1561 cctggttcta tggtgttggg cagttcagcg acgacatcca gcagatgacc gggcagcggc 
     1621 ccagcctgta ctggcggctg tgctggaagc tggtcagccc ctgctttctc ctgttcgtgg 
     1681 tcgtggtcag cattgtgacc ttcagacccc cccactacgg agcctacatc ttccccgact 
     1741 gggccaacgc gctgggctgg gtcatcgcca catcctccat ggccatggtg cccatctatg 
     1801 cggcctacaa gttctgcagc ctgcctgggt cctttcgaga gaaactggcc tacgccattg 
     1861 cacccgagaa ggaccgtgag ctggtggaca gaggggaggt gcgccagttc acgctccgcc 
     1921 actggctcaa ggtgtagagg gagcagagac gaagacccca ggaagtcatc ctgcaatggg 
     1981 agagacacga acaaaccaag gaaatctaag tttcgagaga aaggagggca acttctactc 
     2041 ttcaacctct actgaaaaca caaacaacaa agcagaagac tcctctcttc tgactgttta 
     2101 cacctttccg tgccgggagc gcacctcgcc gtgtcttgtg ttgctgtaat aacgacgtag 
     2161 atctgtgcag cgaggtccac cccgttgttg tccctgcagg gcagaaaaac gtctaacttc 
     2221 atgctgtctg tgtgaggctc cctccctccc tgctccctgc tcccggctct gaggctgccc 
     2281 caggggcact gtgttctcag gcggggatca cgatccttgt agacgcacct gctgagaatc 
     2341 cccgtgctca cagtagcttc ctagaccatt tactttgccc atattaaaaa gccaagtgtc 
     2401 ctgcttggtt tagctgtgca gaaggtgaaa tggaggaaac cacaaattca tgcaaagtcc 
     2461 tttcccgatg cgtggctccc agcagaggcc gtaaattgag cgttcagttg acacattgca 
     2521 cacacagtct gttcagaggc attggaggat gggggtcctg gtatgtctca ccaggaaatt 
     2581 ctgtttatgt tcttgcagca gagagaaata aaactccttg aaaccagctc aggctactgc 
     2641 cactcaggca gcctgtgggt ccttgcggtg tagggaacgg cctgagaagg gcgaattctg 
     2701 cagatatcca tcacactggc ggccgctcga gcatgcatct agagggcccg tttatccagc 
     2761 acagtggcgg ccgctcgagt ctagagggcc cgtttaaacc cgctgatcag cctcgactgt 
     2821 gccttctagt tgccagccat ctgttgtttg cccctccccc gtgccttcct tgaccctgga 
     2881 aggtgccact cccactgtcc tttcctaata aaatgaggaa attgcatcgc attgtctgag 
     2941 taggtgtcat tctattctgg ggggtggggt ggggcaggac agcaaggggg aggattggga 
     3001 agacaatagc aggcatgctg gggatgcggt gggctctatg gcttctgagg cggaaagaac 
     3061 cagctggggc tctagggggt atccccacgc gccctgtagc ggcgcattaa gcgcggcggg 
     3121 tgtggtggtt acgcgcagcg tgaccgctac acttgccagc gccctagcgc ccgctccttt 
     3181 cgctttcttc ccttcctttc tcgccacgtt cgccggcttt ccccgtcaag ctctaaatcg 
     3241 ggggctccct ttagggttcc gatttagtgc tttacggcac ctcgacccca aaaaacttga 
     3301 ttagggtgat ggttcacgta cctagaagtt cctattccga agttcctatt ctctagaaag 
     3361 tataggaact tccttggcca aaaagcctga actcaccgcg acgtctgtcg agaagtttct 
     3421 gatcgaaaag ttcgacagcg tctccgacct gatgcagctc tcggagggcg aagaatctcg 
     3481 tgctttcagc ttcgatgtag gagggcgtgg atatgtcctg cgggtaaata gctgcgccga 
     3541 tggtttctac aaagatcgtt atgtttatcg gcactttgca tcggccgcgc tcccgattcc 
     3601 ggaagtgctt gacattgggg aattcagcga gagcctgacc tattgcatct cccgccgtgc 
     3661 acagggtgtc acgttgcaag acctgcctga aaccgaactg cccgctgttc tgcagccggt 
     3721 cgcggaggcc atggatgcga tcgctgcggc cgatcttagc cagacgagcg ggttcggccc 
     3781 attcggaccg caaggaatcg gtcaatacac tacatggcgt gatttcatat gcgcgattgc 
     3841 tgatccccat gtgtatcact ggcaaactgt gatggacgac accgtcagtg cgtccgtcgc 
     3901 gcaggctctc gatgagctga tgctttgggc cgaggactgc cccgaagtcc ggcacctcgt 
     3961 gcacgcggat ttcggctcca acaatgtcct gacggacaat ggccgcataa cagcggtcat 
     4021 tgactggagc gaggcgatgt tcggggattc ccaatacgag gtcgccaaca tcttcttctg 
     4081 gaggccgtgg ttggcttgta tggagcagca gacgcgctac ttcgagcgga ggcatccgga 
     4141 gcttgcagga tcgccgcggc tccgggcgta tatgctccgc attggtcttg accaactcta 
     4201 tcagagcttg gttgacggca atttcgatga tgcagcttgg gcgcagggtc gatgcgacgc 
     4261 aatcgtccga tccggagccg ggactgtcgg gcgtacacaa atcgcccgca gaagcgcggc 
     4321 cgtctggacc gatggctgtg tagaagtact cgccgatagt ggaaaccgac gccccagcac 
     4381 tcgtccgagg gcaaaggaat agcacgtact acgagatttc gattccaccg ccgccttcta 
     4441 tgaaaggttg ggcttcggaa tcgttttccg ggacgccggc tggatgatcc tccagcgcgg 
     4501 ggatctcatg ctggagttct tcgcccaccc caacttgttt attgcagctt ataatggtta 
     4561 caaataaagc aatagcatca caaatttcac aaataaagca tttttttcac tgcattctag 
     4621 ttgtggtttg tccaaactca tcaatgtatc ttatcatgtc tgtataccgt cgacctctag 
     4681 ctagagcttg gcgtaatcat ggtcatagct gtttcctgtg tgaaattgtt atccgctcac 
     4741 aattccacac aacatacgag ccggaagcat aaagtgtaaa gcctggggtg cctaatgagt 
     4801 gagctaactc acattaattg cgttgcgctc actgcccgct ttccagtcgg gaaacctgtc 
     4861 gtgccagctg cattaatgaa tcggccaacg cgcggggaga ggcggtttgc gtattgggcg 
     4921 ctcttccgct tcctcgctca ctgactcgct gcgctcggtc gttcggctgc ggcgagcggt 
     4981 atcagctcac tcaaaggcgg taatacggtt atccacagaa tcaggggata acgcaggaaa 
     5041 gaacatgtga gcaaaaggcc agcaaaaggc caggaaccgt aaaaaggccg cgttgctggc 
     5101 gtttttccat aggctccgcc cccctgacga gcatcacaaa aatcgacgct caagtcagag 
     5161 gtggcgaaac ccgacaggac tataaagata ccaggcgttt ccccctggaa gctccctcgt 
     5221 gcgctctcct gttccgaccc tgccgcttac cggatacctg tccgcctttc tcccttcggg 
     5281 aagcgtggcg ctttctcata gctcacgctg taggtatctc agttcggtgt aggtcgttcg 
     5341 ctccaagctg ggctgtgtgc acgaaccccc cgttcagccc gaccgctgcg ccttatccgg 
     5401 taactatcgt cttgagtcca acccggtaag acacgactta tcgccactgg cagcagccac 
     5461 tggtaacagg attagcagag cgaggtatgt aggcggtgct acagagttct tgaagtggtg 
     5521 gcctaactac ggctacacta gaaggacagt atttggtatc tgcgctctgc tgaagccagt 
     5581 taccttcgga aaaagagttg gtagctcttg atccggcaaa caaaccaccg ctggtagcgg 
     5641 tggttttttt gtttgcaagc agcagattac gcgcagaaaa aaaggatctc aagaagatcc 
     5701 tttgatcttt tctacggggt ctgacgctca gtggaacgaa aactcacgtt aagggatttt 
     5761 ggtcatgaga ttatcaaaaa ggatcttcac ctagatcctt ttaaattaaa aatgaagttt 
     5821 taaatcaatc taaagtatat atgagtaaac ttggtctgac agttaccaat gcttaatcag 
     5881 tgaggcacct atctcagcga tctgtctatt tcgttcatcc atagttgcct gactccccgt 
     5941 cgtgtagata actacgatac gggagggctt accatctggc cccagtgctg caatgatacc 
     6001 gcgagaccca cgctcaccgg ctccagattt atcagcaata aaccagccag ccggaagggc 
     6061 cgagcgcaga agtggtcctg caactttatc cgcctccatc cagtctatta attgttgccg 
     6121 ggaagctaga gtaagtagtt cgccagttaa tagtttgcgc aacgttgttg ccattgctac 
     6181 aggcatcgtg gtgtcacgct cgtcgtttgg tatggcttca ttcagctccg gttcccaacg 
     6241 atcaaggcga gttacatgat cccccatgtt gtgcaaaaaa gcggttagct ccttcggtcc 
     6301 tccgatcgtt gtcagaagta agttggccgc agtgttatca ctcatggtta tggcagcact 
     6361 gcataattct cttactgtca tgccatccgt aagatgcttt tctgtgactg gtgagtactc 
     6421 aaccaagtca ttctgagaat agtgtatgcg gcgaccgagt tgctcttgcc cggcgtcaat 
     6481 acgggataat accgcgccac atagcagaac tttaaaagtg ctcatcattg gaaaacgttc 
     6541 ttcggggcga aaactctcaa ggatcttacc gctgttgaga tccagttcga tgtaacccac 
     6601 tcgtgcaccc aactgatctt cagcatcttt tactttcacc agcgtttctg ggtgagcaaa 
     6661 aacaggaagg caaaatgccg caaaaaaggg aataagggcg acacggaaat gttgaatact 
     6721 catactcttc ctttttcaat attattgaag catttatcag ggttattgtc tcatgagcgg 
     6781 atacatattt gaatgtattt agaaaaataa acaaataggg gttccgcgca catttccccg 
     6841 aaaagtgcca cctgacgtcg acggatcggg agatctcccg atcccctatg gtgcactctc 
     6901 agtacaatct gctctgatgc cgcatagtta agccagtatc tgctccctgc ttgtgtgttg 
     6961 gaggtcgctg agtagtgcgc gagcaaaatt taagctacaa caaggcaagg cttgaccgac 
     7021 aattgcatga agaatctgct tagggttagg cgttttgcgc tgcttcgcga tgtacgggcc 
     7081 agatatacgc gttgacattg attattgact agttattaat agtaatcaat tacggggtca 
     7141 ttagttcata gcccatatat ggagttccgc gttacataac ttacggtaaa tggcccgcct 
     7201 ggctgaccgc ccaacgaccc ccgcccattg acgtcaataa tgacgtatgt tcccatagta 
     7261 acgccaatag ggactttcca ttgacgtcaa tgggtggagt atttacggta aactgcccac 
     7321 ttggcagtac atcaagtgta tcatatgcca agtacgcccc ctattgacgt caatgacggt 
     7381 aaatggcccg cctggcatta tgcccagtac atgaccttat gggactttcc tacttggcag 
     7441 tacatctacg tattagtcat cgctattacc atggtgatgc ggttttggca gtacatcaat 
     7501 gggcgtggat agcggtttga ctcacgggga tttccaagtc tccaccccat tgacgtcaat 
     7561 gggagtttgt tttggcacca aaatcaacgg gactttccaa aatgtcgtaa caactccgcc 
     7621 ccattgacgc aaatgggcgg taggcgtgta cggtgggagg tctatataag cagagctctc 
     7681 tggctaacta gagaacccac tgcttactgg cttatcgaaa ttaatacgac tcactatagg 
     7741 gagacccaag ctggctagcg tttaaactta 
//
