# Supplementary material for: The variable number of tandem repeats element in DAT1 regulates in vitro dopamine transporter density
Source: BMC Genet. 2005 Nov 27;6:55. doi: 10.1186/1471-2156-6-55 (PMC1325255; doi:10.1186/1471-2156-6-55)
Supplement: Additional File 1 — ZIP archive containing full length annotated sequence files (.gb format) of the four DAT1 constructs. dat1_clones_in_pcDNA5-FRT.zip (17 K) [file 1471-2156-6-55-S1.zip › hDAT.gb]

LOCUS       hDAT\in\pc   6990 bp    DNA   circular             4-FEB-2004
SOURCE      
  ORGANISM  
COMMENT     This file is created by Vector NTI
            http://www.informaxinc.com/
COMMENT     VNTDATE|303387324|
COMMENT     VNTDBDATE|329421446|
COMMENT     LSOWNER|
COMMENT     VNTNAME|hDAT in pcDNA5/FRT|
COMMENT     VNTAUTHORNAME|Sidney VanNess|
COMMENT     VNTAUTHORTEL|404-727-8264|
COMMENT     VNTAUTHOREML|svannes@emory.edu|
COMMENT     VNTAUTHORWWW|psychiatry.emory.edu/labs/kilts|
COMMENT     VNTAUTHORAD1|1639 Pierce Drive|
FEATURES             Location/Qualifiers
     misc_feature    627..1647
                     /vntifkey="21"
                     /label=Hygromycin
     misc_feature    572..619
                     /vntifkey="21"
                     /label=FRT
     promoter        4338..4925
                     /vntifkey="29"
                     /label=CMV\Promoter
     misc_feature    complement(3110..4069)
                     /vntifkey="21"
                     /label=Ampicillin
     polyA_signal    64..288
                     /vntifkey="25"
                     /label=Poly\A
     polyA_signal    1779..1909
                     /vntifkey="25"
                     /label=SV40\PolyA
     misc_feature    5092..6953
                     /vntifkey="21"
                     /label=h\DAT\coding\region
BASE COUNT     1510 a      1931 c      1850 g      1699 t 
ORIGIN
        1 atccagcaca gtggcggccg ctcgagtcta gagggcccgt ttaaacccgc tgatcagcct 
       61 cgactgtgcc ttctagttgc cagccatctg ttgtttgccc ctcccccgtg ccttccttga 
      121 ccctggaagg tgccactccc actgtccttt cctaataaaa tgaggaaatt gcatcgcatt 
      181 gtctgagtag gtgtcattct attctggggg gtggggtggg gcaggacagc aagggggagg 
      241 attgggaaga caatagcagg catgctgggg atgcggtggg ctctatggct tctgaggcgg 
      301 aaagaaccag ctggggctct agggggtatc cccacgcgcc ctgtagcggc gcattaagcg 
      361 cggcgggtgt ggtggttacg cgcagcgtga ccgctacact tgccagcgcc ctagcgcccg 
      421 ctcctttcgc tttcttccct tcctttctcg ccacgttcgc cggctttccc cgtcaagctc 
      481 taaatcgggg gctcccttta gggttccgat ttagtgcttt acggcacctc gaccccaaaa 
      541 aacttgatta gggtgatggt tcacgtacct agaagttcct attccgaagt tcctattctc 
      601 tagaaagtat aggaacttcc ttggccaaaa agcctgaact caccgcgacg tctgtcgaga 
      661 agtttctgat cgaaaagttc gacagcgtct ccgacctgat gcagctctcg gagggcgaag 
      721 aatctcgtgc tttcagcttc gatgtaggag ggcgtggata tgtcctgcgg gtaaatagct 
      781 gcgccgatgg tttctacaaa gatcgttatg tttatcggca ctttgcatcg gccgcgctcc 
      841 cgattccgga agtgcttgac attggggaat tcagcgagag cctgacctat tgcatctccc 
      901 gccgtgcaca gggtgtcacg ttgcaagacc tgcctgaaac cgaactgccc gctgttctgc 
      961 agccggtcgc ggaggccatg gatgcgatcg ctgcggccga tcttagccag acgagcgggt 
     1021 tcggcccatt cggaccgcaa ggaatcggtc aatacactac atggcgtgat ttcatatgcg 
     1081 cgattgctga tccccatgtg tatcactggc aaactgtgat ggacgacacc gtcagtgcgt 
     1141 ccgtcgcgca ggctctcgat gagctgatgc tttgggccga ggactgcccc gaagtccggc 
     1201 acctcgtgca cgcggatttc ggctccaaca atgtcctgac ggacaatggc cgcataacag 
     1261 cggtcattga ctggagcgag gcgatgttcg gggattccca atacgaggtc gccaacatct 
     1321 tcttctggag gccgtggttg gcttgtatgg agcagcagac gcgctacttc gagcggaggc 
     1381 atccggagct tgcaggatcg ccgcggctcc gggcgtatat gctccgcatt ggtcttgacc 
     1441 aactctatca gagcttggtt gacggcaatt tcgatgatgc agcttgggcg cagggtcgat 
     1501 gcgacgcaat cgtccgatcc ggagccggga ctgtcgggcg tacacaaatc gcccgcagaa 
     1561 gcgcggccgt ctggaccgat ggctgtgtag aagtactcgc cgatagtgga aaccgacgcc 
     1621 ccagcactcg tccgagggca aaggaatagc acgtactacg agatttcgat tccaccgccg 
     1681 ccttctatga aaggttgggc ttcggaatcg ttttccggga cgccggctgg atgatcctcc 
     1741 agcgcgggga tctcatgctg gagttcttcg cccaccccaa cttgtttatt gcagcttata 
     1801 atggttacaa ataaagcaat agcatcacaa atttcacaaa taaagcattt ttttcactgc 
     1861 attctagttg tggtttgtcc aaactcatca atgtatctta tcatgtctgt ataccgtcga 
     1921 cctctagcta gagcttggcg taatcatggt catagctgtt tcctgtgtga aattgttatc 
     1981 cgctcacaat tccacacaac atacgagccg gaagcataaa gtgtaaagcc tggggtgcct 
     2041 aatgagtgag ctaactcaca ttaattgcgt tgcgctcact gcccgctttc cagtcgggaa 
     2101 acctgtcgtg ccagctgcat taatgaatcg gccaacgcgc ggggagaggc ggtttgcgta 
     2161 ttgggcgctc ttccgcttcc tcgctcactg actcgctgcg ctcggtcgtt cggctgcggc 
     2221 gagcggtatc agctcactca aaggcggtaa tacggttatc cacagaatca ggggataacg 
     2281 caggaaagaa catgtgagca aaaggccagc aaaaggccag gaaccgtaaa aaggccgcgt 
     2341 tgctggcgtt tttccatagg ctccgccccc ctgacgagca tcacaaaaat cgacgctcaa 
     2401 gtcagaggtg gcgaaacccg acaggactat aaagatacca ggcgtttccc cctggaagct 
     2461 ccctcgtgcg ctctcctgtt ccgaccctgc cgcttaccgg atacctgtcc gcctttctcc 
     2521 cttcgggaag cgtggcgctt tctcatagct cacgctgtag gtatctcagt tcggtgtagg 
     2581 tcgttcgctc caagctgggc tgtgtgcacg aaccccccgt tcagcccgac cgctgcgcct 
     2641 tatccggtaa ctatcgtctt gagtccaacc cggtaagaca cgacttatcg ccactggcag 
     2701 cagccactgg taacaggatt agcagagcga ggtatgtagg cggtgctaca gagttcttga 
     2761 agtggtggcc taactacggc tacactagaa ggacagtatt tggtatctgc gctctgctga 
     2821 agccagttac cttcggaaaa agagttggta gctcttgatc cggcaaacaa accaccgctg 
     2881 gtagcggtgg tttttttgtt tgcaagcagc agattacgcg cagaaaaaaa ggatctcaag 
     2941 aagatccttt gatcttttct acggggtctg acgctcagtg gaacgaaaac tcacgttaag 
     3001 ggattttggt catgagatta tcaaaaagga tcttcaccta gatcctttta aattaaaaat 
     3061 gaagttttaa atcaatctaa agtatatatg agtaaacttg gtctgacagt taccaatgct 
     3121 taatcagtga ggcacctatc tcagcgatct gtctatttcg ttcatccata gttgcctgac 
     3181 tccccgtcgt gtagataact acgatacggg agggcttacc atctggcccc agtgctgcaa 
     3241 tgataccgcg agacccacgc tcaccggctc cagatttatc agcaataaac cagccagccg 
     3301 gaagggccga gcgcagaagt ggtcctgcaa ctttatccgc ctccatccag tctattaatt 
     3361 gttgccggga agctagagta agtagttcgc cagttaatag tttgcgcaac gttgttgcca 
     3421 ttgctacagg catcgtggtg tcacgctcgt cgtttggtat ggcttcattc agctccggtt 
     3481 cccaacgatc aaggcgagtt acatgatccc ccatgttgtg caaaaaagcg gttagctcct 
     3541 tcggtcctcc gatcgttgtc agaagtaagt tggccgcagt gttatcactc atggttatgg 
     3601 cagcactgca taattctctt actgtcatgc catccgtaag atgcttttct gtgactggtg 
     3661 agtactcaac caagtcattc tgagaatagt gtatgcggcg accgagttgc tcttgcccgg 
     3721 cgtcaatacg ggataatacc gcgccacata gcagaacttt aaaagtgctc atcattggaa 
     3781 aacgttcttc ggggcgaaaa ctctcaagga tcttaccgct gttgagatcc agttcgatgt 
     3841 aacccactcg tgcacccaac tgatcttcag catcttttac tttcaccagc gtttctgggt 
     3901 gagcaaaaac aggaaggcaa aatgccgcaa aaaagggaat aagggcgaca cggaaatgtt 
     3961 gaatactcat actcttcctt tttcaatatt attgaagcat ttatcagggt tattgtctca 
     4021 tgagcggata catatttgaa tgtatttaga aaaataaaca aataggggtt ccgcgcacat 
     4081 ttccccgaaa agtgccacct gacgtcgacg gatcgggaga tctcccgatc ccctatggtg 
     4141 cactctcagt acaatctgct ctgatgccgc atagttaagc cagtatctgc tccctgcttg 
     4201 tgtgttggag gtcgctgagt agtgcgcgag caaaatttaa gctacaacaa ggcaaggctt 
     4261 gaccgacaat tgcatgaaga atctgcttag ggttaggcgt tttgcgctgc ttcgcgatgt 
     4321 acgggccaga tatacgcgtt gacattgatt attgactagt tattaatagt aatcaattac 
     4381 ggggtcatta gttcatagcc catatatgga gttccgcgtt acataactta cggtaaatgg 
     4441 cccgcctggc tgaccgccca acgacccccg cccattgacg tcaataatga cgtatgttcc 
     4501 catagtaacg ccaataggga ctttccattg acgtcaatgg gtggagtatt tacggtaaac 
     4561 tgcccacttg gcagtacatc aagtgtatca tatgccaagt acgcccccta ttgacgtcaa 
     4621 tgacggtaaa tggcccgcct ggcattatgc ccagtacatg accttatggg actttcctac 
     4681 ttggcagtac atctacgtat tagtcatcgc tattaccatg gtgatgcggt tttggcagta 
     4741 catcaatggg cgtggatagc ggtttgactc acggggattt ccaagtctcc accccattga 
     4801 cgtcaatggg agtttgtttt ggcaccaaaa tcaacgggac tttccaaaat gtcgtaacaa 
     4861 ctccgcccca ttgacgcaaa tgggcggtag gcgtgtacgg tgggaggtct atataagcag 
     4921 agctctctgg ctaactagag aacccactgc ttactggctt atcgaaatta atacgactca 
     4981 ctatagggag acccaagctg gctagcgttt aaacttaagc ttggtccgag ctcggatcca 
     5041 ctagtccagt gtggtggaat tctgcagata gcttcaactc ccagtgtgcc catgagtaag 
     5101 agcaaatgct ccgtgggact catgtcttcc gtggtggccc cggctaagga gcccaatgcc 
     5161 gtgggcccga aggaggtgga gctcatcctt gtcaaggagc agaacggagt gcagctcacc 
     5221 agctccaccc tcaccaaccc gcggcagagc cccgtggagg cccaggatcg ggagacctgg 
     5281 ggcaagaaga tcgactttct cctgtccgtc attggctttg ctgtggacct ggccaacgtc 
     5341 tggcggttcc cctacctgtg ctacaaaaat ggtggcggtg ccttcctggt cccctacctg 
     5401 ctcttcatgg tcattgctgg gatgccactt ttctacatgg agctggccct cggccagttc 
     5461 aacagggaag gggccgctgg tgtctggaag atctgcccca tactgaaagg tgtgggcttc 
     5521 acggtcatcc tcatctcact gtatgtcggc ttcttctaca acgtcatcat cgcctgggcg 
     5581 ctgcactatc tcttctcctc cttcaccacg gagctcccct ggatccactg caacaactcc 
     5641 tggaacagcc ccaactgctc ggatgcccat cctggtgact ccagtggaga cagctcgggc 
     5701 ctcaacgaca cttttgggaa cacacctgct gccgagtact ttgaacgtgg cgtgctgcac 
     5761 ctccaccaga gccatggcat cgacgacctg gggcctccgc ggtggcagct cacagcctgc 
     5821 ctggtgctgg tcatcgtgct gctctacttc agcctctgga agggcgtgaa gacctcaggg 
     5881 aaggtggtat ggatcacagc caccatgcca tacgtggtcc tcactgccct gctcctgcgt 
     5941 ggggtcaccc tccctggagc catagacggc atcagagcat acctgagcgt tgacttctac 
     6001 cggctctgcg aggcgtctgt ttggattgac gcggccaccc aggtgtgctt ctccctgggc 
     6061 gtggggttcg gggtgctgat cgccttctcc agctacaaca agttcaccaa caactgctac 
     6121 agggacgcga ttgtcaccac ctccatcaac tccctgacga gcttctcctc cggcttcgtc 
     6181 gtcttctcct tcctggggta catggcacag aagcacagtg tgcccatcgg ggacgtggcc 
     6241 aaggacgggc cagggctgat cttcatcatc tacccggaag ccatcgccac gctccctctg 
     6301 tcctcggcct gggccgtggt cttcttcatc atgctgctca ccctgggtat cgacagcgcc 
     6361 atgggtggta tggaagtcag tgatcaccgg gctcatcgat gagttccagc tgctgcacag 
     6421 acaccgtgga gctcttcacg ctcttcatcg tcctggcgac cttcctcctg tccctgttct 
     6481 gcgtcaccaa cggtggcatc tacgtcttca cgctcctgga ccattttgca gccggcacgt 
     6541 ccatcctctt tggagtgctc atcgaagcca tcggagtggc ctggttctat ggtgttgggc 
     6601 agttcagcga cgacatccag cagatgaccg ggcagcggcc cagcctgtac tggcggctgt 
     6661 gctggaagct ggtcagcccc tgctttctcc tgttcgtggt cgtggtcagc attgtgacct 
     6721 tcagaccccc ccactacgga gcctacatct tccccgactg ggccaacgcg ctgggctggg 
     6781 tcatcgccac atcctccatg gccatggtgc ccatctatgc ggcctacaag ttctgcagcc 
     6841 tgcctgggtc ctttcgagag aaactggcct acgccattgc acccgagaag gaccgtgagc 
     6901 tggtggacag aggggaggtg cgccagttca cgctccgcca ctggctcaag gtgtagaggg 
     6961 agcagagacg gccgtctaga gggcccgttt 
//
